# Supplementary material for: Exploration of the Donors and Specific Genes of B Subgenome in Perilla frutescens Based on Genomic Analysis
Source: Plants (Basel). 2025 Dec 4;14(23):3698. doi: 10.3390/plants14233698 (PMC12694425; doi:10.3390/plants14233698)
Supplement: Supplementary file 1 [file plants-14-03698-s001.zip]

Archive with 3 entries (3 files):
- TableS3.xlsx
- TableS1.xlsx
- TableS2.xlsx
