# Supplementary material for: Exploration of the Donors and Specific Genes of B Subgenome in Perilla frutescens Based on Genomic Analysis
Source: Plants (Basel). 2025 Dec 4;14(23):3698. doi: 10.3390/plants14233698 (PMC12694425; doi:10.3390/plants14233698)
Supplement: Supplementary file 1 [file plants-14-03698-s001.zip › TableS3.xlsx]

## Sheet: Sheet2
Table S3. Conserved domains of the BB progenitor-specific genes that were predicted through CD-search.
Query	Hit type	PSSM-ID	From	To	E-Value	Bitscore	Accession	Short name	Incomplete	Superfamily
KAH6758140.1	superfamily	480685	98	214	7.3795e-06	45.765	cl46345	PMD superfamily	-	-
KAH6758287.1	specific	271353	9	122	2.75396e-11	60.7135	cd14798	RX-CC_like	-	cl36576
KAH6758552.1	specific	197383	133	214	1.5944e-07	48.0929	cd10017	B3_DNA	-	cl15242
KAH6759316.1	specific	398571	26	153	5.27413e-19	79.2619	pfam04970	LRAT	-	cl21534
KAH6767935.1	superfamily	473864	137	342	2.23552e-83	258.56	cl21453	PKc_like superfamily	-	-
KAH6767936.1	specific	441276	5	168	6.36203e-37	125.111	COG1670	RimL	-	cl34333
KAH6767996.1	superfamily	459239	20	57	2.87521e-07	46.3009	cl45894	F-box_SF superfamily	-	-
KAH6768085.1	specific	410695	12	421	0	551.683	cd11072	CYP71-like	-	cl41757
KAH6769064.1	specific	463778	299	348	1.58286e-10	56.988	pfam13041	PPR_2	-	cl38385
KAH6769064.1	specific	463778	219	267	4.20927e-10	55.4472	pfam13041	PPR_2	-	cl38385
KAH6769064.1	superfamily	463778	253	313	0.00043941	38.4984	cl38385	PPR_2 superfamily	-	-
KAH6769176.1	superfamily	473071	140	322	2.46304e-46	156.412	cl17173	AdoMet_MTases superfamily	-	-
KAH6769176.1	specific	400439	23	68	1.36496e-09	52.9657	pfam08100	dimerization	-	cl06920
KAH6769210.1	specific	398571	27	158	4.5827e-25	95.8255	pfam04970	LRAT	-	cl21534
KAH6788354.1	specific	410695	58	480	0	642.59	cd11072	CYP71-like	-	cl41757
KAH6788450.1	superfamily	395745	176	366	2.10625e-22	94.7535	cl26397	NB-ARC superfamily	-	-
KAH6788450.1	specific	271353	10	127	6.79363e-12	62.2543	cd14798	RX-CC_like	-	cl36576
KAH6788468.1	superfamily	395745	151	387	5.42096e-54	187.587	cl26397	NB-ARC superfamily	-	-
KAH6788476.1	superfamily	473071	103	300	1.37935e-39	138.307	cl17173	AdoMet_MTases superfamily	-	-
KAH6788476.1	specific	400439	1	44	3.12074e-07	46.4173	pfam08100	dimerization	-	cl06920
KAH6788477.1	superfamily	460564	2	400	1.69769e-63	209.993	cl30041	Transferase superfamily	-	-
KAH6789194.1	superfamily	473892	74	312	6.70555e-50	166.004	cl21511	ICMT superfamily	-	-
KAH6789932.1	specific	173832	42	580	0	698.947	cd00684	Terpene_cyclase_plant_C1	-	cl00210
KAH6791073.1	specific	459649	66	119	1.367e-18	79.8515	pfam00046	Homeodomain	-	cl47488
KAH6791099.1	superfamily	444739	27	307	6.54211e-91	272.465	cl00196	plant_peroxidase_like superfamily	-	-
KAH6791441.1	specific	410747	6	448	0	717.858	cd20654	CYP82	-	cl41757
KAH6796265.1	specific	410696	63	505	0	554.064	cd11073	CYP76-like	-	cl41757
KAH6798375.1	specific	460939	370	414	8.43454e-06	42.9663	pfam03478	DUF295	-	cl38126
KAH6798530.1	specific	410695	1	380	0	564.78	cd11072	CYP71-like	-	cl41757
KAH6798573.1	superfamily	215595	47	1307	0	782.001	cl33644	PLN03130 superfamily	-	-
KAH6798591.1	specific	410695	58	489	0	677.258	cd11072	CYP71-like	-	cl41757
KAH6799032.1	specific	340974	1	506	0	518.745	cd17416	MFS_NPF1_2	-	cl28910
KAH6799595.1	specific	410695	59	484	0	594.826	cd11072	CYP71-like	-	cl41757
KAH6801593.1	specific	434124	254	455	6.04914e-84	256.651	pfam14681	UPRTase	-	cl00309
KAH6801676.1	superfamily	460801	30	503	0	592.323	cl03887	Mlo superfamily	-	-
KAH6801834.1	superfamily	447866	55	447	3.40855e-151	440.569	cl09938	cond_enzymes superfamily	-	-
KAH6802217.1	specific	153150	80	151	1.6766e-27	97.5836	cd04878	ACT_AHAS	-	cl09141
KAH6802335.1	specific	410711	65	449	4.9143e-170	484.75	cd20618	CYP71_clan	-	cl41757
KAH6802833.1	superfamily	480685	97	223	2.87342e-12	64.2546	cl46345	PMD superfamily	-	-
KAH6803118.1	superfamily	421944	47	349	0	619.868	cl29893	Pectinesterase superfamily	-	-
KAH6803425.1	specific	440200	11	176	4.33459e-50	159.165	COG0431	SsuE	-	cl43142
KAH6803986.1	specific	410695	63	491	0	644.902	cd11072	CYP71-like	-	cl41757
KAH6804057.1	specific	461784	17	101	4.94138e-21	79.9833	pfam05938	Self-incomp_S1	-	cl05481
KAH6804344.1	superfamily	471961	1	454	8.86507e-85	268.205	cl10013	Glycosyltransferase_GTB-type superfamily	-	-
KAH6804511.1	superfamily	471961	1	426	2.43409e-146	424.059	cl10013	Glycosyltransferase_GTB-type superfamily	-	-
KAH6804777.1	specific	270968	377	652	7.51542e-85	268.372	cd14066	STKc_IRAK	-	cl21453
KAH6804777.1	specific	464052	36	99	1.54537e-19	82.7184	pfam13947	GUB_WAK_bind	-	cl16494
KAH6808723.1	superfamily	473864	91	349	6.77807e-128	367.113	cl21453	PKc_like superfamily	-	-
KAH6809097.1	superfamily	475130	1	50	2.27758e-07	42.1821	cl28922	Ubl1_cv_Nsp3_N-like superfamily	-	-
KAH6809127.1	superfamily	475130	1	69	7.8288e-40	127.946	cl28922	Ubl1_cv_Nsp3_N-like superfamily	-	-
KAH6809198.1	specific	381595	30	212	1.83311e-72	219.224	cd00325	chitinase_GH19	-	cl00222
KAH6809207.1	specific	463780	618	803	1.28852e-63	215.49	pfam13087	AAA_12	-	cl38387
KAH6809207.1	superfamily	437905	79	207	8.29685e-53	181.86	cl45451	DUF6469 superfamily	-	-
KAH6809207.1	superfamily	404072	251	611	1.4186e-13	73.1468	cl38386	AAA_11 superfamily	-	-
KAH6812781.1	superfamily	475125	47	518	7.93367e-34	133.933	cl28910	MFS superfamily	-	-
KAH6812848.1	superfamily	473864	333	588	2.58929e-73	236.786	cl21453	PKc_like superfamily	-	-
KAH6812848.1	specific	464052	30	92	1.18389e-15	71.5476	pfam13947	GUB_WAK_bind	-	cl16494
KAH6812983.1	specific	464128	98	254	5.23841e-36	125.013	pfam14299	PP2	-	cl16784
KAH6813044.1	specific	427141	57	106	8.72587e-05	39.2834	pfam03107	C1_2	-	cl03893
KAH6813155.1	specific	464128	109	268	1.27333e-51	166.229	pfam14299	PP2	-	cl16784
KAH6813155.1	specific	438933	20	65	3.47461e-15	67.9924	cd22162	F-box_AtSKIP3-like	-	cl45894
KAH6813448.1	superfamily	474034	171	403	3.24232e-58	192.834	cl23725	Glyco_hydro superfamily	-	-
KAH6813808.1	specific	153271	38	227	1.57988e-18	84.0331	cd07307	BAR	-	cl12013
KAH6814192.1	specific	433576	2	28	0.000419322	35.6831	pfam13912	zf-C2H2_6	-	cl16471
KAH6814321.1	superfamily	453885	206	350	9.42157e-31	113.193	cl38908	BTB_POZ superfamily	-	-
KAH6814321.1	specific	238068	49	177	7.29249e-23	92.4422	cd00121	MATH	-	cl02446
KAH6814322.1	superfamily	453885	201	319	4.53671e-37	130.912	cl38908	BTB_POZ superfamily	-	-
KAH6814322.1	specific	350516	319	380	1.58947e-24	95.4897	cd14736	BACK_AtBPM-like	-	cl28903
KAH6814322.1	specific	238068	47	179	4.76962e-20	85.1234	cd00121	MATH	-	cl02446
KAH6817998.1	specific	467656	163	298	3.88757e-29	111.686	cd23820	RWD_RNF14	-	cl45901
KAH6817998.1	specific	438496	352	405	1.89845e-19	81.982	cd23134	RING-HC_ITT1-like	-	cl17238
KAH6817998.1	superfamily	459240	468	525	1.98404e-15	70.8411	cl45895	BRcat_Rcat_RBR superfamily	-	-
KAH6817998.1	superfamily	459240	399	439	8.42813e-09	51.9219	cl45895	BRcat_Rcat_RBR superfamily	-	-
KAH6818178.1	superfamily	473915	84	248	0.000556542	39.7121	cl21584	Tryp_SPc superfamily	-	-
KAH6818180.1	specific	410669	61	472	3.08114e-169	482.836	cd11043	CYP90-like	-	cl41757
KAH6818437.1	specific	409842	149	227	4.13649e-37	124.544	cd12408	RRM_eIF3G_like	-	cl17169
KAH6818437.1	superfamily	472598	4	125	5.02566e-13	63.7866	cl13749	eIF3G superfamily	-	-
