# Supplementary material for: Exploration of the Donors and Specific Genes of B Subgenome in Perilla frutescens Based on Genomic Analysis
Source: Plants (Basel). 2025 Dec 4;14(23):3698. doi: 10.3390/plants14233698 (PMC12694425; doi:10.3390/plants14233698)
Supplement: Supplementary file 1 [file plants-14-03698-s001.zip › TableS1.xlsx]

## Sheet: TableS1
Table S1. 336 genes that are specific to the B subgenome based on the similarity in protein sequences and gene structures.
GeneID	Chr	ProteinID	Start	End	Strand
C2S51_000041	chr02	KAH6788297.1	52931977	52937206	+
C2S51_000159	chr06	KAH6767931.1	60529853	60531606	+
C2S51_000202	chr09	KAH6758140.1	17328946	17334252	+
C2S51_001598	chr01	KAH6817995.1	29320833	29322914	-
C2S51_001601	chr01	KAH6817998.1	29471783	29475441	+
C2S51_001631	chr01	KAH6818028.1	30358789	30359304	+
C2S51_001763	chr01	KAH6818160.1	41435853	41436580	-
C2S51_001781	chr01	KAH6818178.1	42280068	42281623	-
C2S51_001783	chr01	KAH6818180.1	42311765	42313875	-
C2S51_001787	chr01	KAH6818184.1	42511048	42511866	+
C2S51_001788	chr01	KAH6818185.1	42513566	42515360	+
C2S51_001818	chr01	KAH6818215.1	43701369	43702043	+
C2S51_001877	chr01	KAH6818274.1	46457333	46457560	-
C2S51_001878	chr01	KAH6818275.1	46462343	46462905	-
C2S51_001942	chr01	KAH6818339.1	48714499	48714746	+
C2S51_002040	chr01	KAH6818437.1	51274243	51275925	+
C2S51_002148	chr01	KAH6818545.1	54961772	54962830	+
C2S51_002179	chr01	KAH6818576.1	56246483	56247063	-
C2S51_002990	chr01	KAH6819387.1	72090639	72090842	+
C2S51_003075	chr01	KAH6819472.1	73122464	73125767	+
C2S51_003100	chr01	KAH6819497.1	73746112	73747787	+
C2S51_003206	chr01	KAH6819603.1	75081322	75091919	+
C2S51_003207	chr01	KAH6819604.1	75092768	75094964	-
C2S51_003208	chr01	KAH6819605.1	75096735	75098222	-
C2S51_003338	chr02	KAH6788332.1	778485	780725	-
C2S51_003340	chr02	KAH6788334.1	821044	822553	+
C2S51_003360	chr02	KAH6788354.1	1363031	1366444	+
C2S51_003362	chr02	KAH6788356.1	1412602	1416020	+
C2S51_003456	chr02	KAH6788450.1	5528121	5530748	-
C2S51_003474	chr02	KAH6788468.1	6317583	6320270	-
C2S51_003482	chr02	KAH6788476.1	6781325	6782727	-
C2S51_003483	chr02	KAH6788477.1	6832324	6833553	+
C2S51_003616	chr02	KAH6788610.1	18240137	18251625	-
C2S51_003671	chr02	KAH6788665.1	19345409	19362455	+
C2S51_003923	chr02	KAH6788917.1	26892078	26893021	+
C2S51_003971	chr02	KAH6788965.1	28326874	28328006	-
C2S51_004081	chr02	KAH6789075.1	30556031	30557414	+
C2S51_004082	chr02	KAH6789076.1	30560700	30564312	+
C2S51_004083	chr02	KAH6789077.1	30569222	30570184	+
C2S51_004196	chr02	KAH6789190.1	32851126	32854153	+
C2S51_004200	chr02	KAH6789194.1	32916903	32919922	+
C2S51_004226	chr02	KAH6789220.1	33583158	33588979	+
C2S51_004229	chr02	KAH6789223.1	33625928	33627185	+
C2S51_004230	chr02	KAH6789224.1	33627706	33628071	+
C2S51_004231	chr02	KAH6789225.1	33628619	33630421	-
C2S51_004232	chr02	KAH6789226.1	33638965	33640298	+
C2S51_004235	chr02	KAH6789229.1	33646748	33647684	-
C2S51_004327	chr02	KAH6789321.1	35307544	35307808	+
C2S51_004485	chr02	KAH6789479.1	38108465	38109025	-
C2S51_004632	chr02	KAH6789626.1	41890169	41893551	+
C2S51_004653	chr02	KAH6789647.1	42399007	42400876	-
C2S51_004938	chr02	KAH6789932.1	48614411	48620349	-
C2S51_004953	chr02	KAH6789947.1	49327455	49328578	-
C2S51_005501	chr02	KAH6790495.1	59956233	59957027	+
C2S51_005634	chr02	KAH6790628.1	62729772	62730248	+
C2S51_005679	chr02	KAH6790673.1	63789919	63790458	-
C2S51_005710	chr02	KAH6790704.1	64695473	64697349	-
C2S51_005859	chr02	KAH6790853.1	67161275	67161481	-
C2S51_005904	chr02	KAH6790898.1	67825857	67828744	+
C2S51_006079	chr02	KAH6791073.1	69999415	70005409	+
C2S51_006105	chr02	KAH6791099.1	70493017	70494171	+
C2S51_006106	chr02	KAH6791100.1	70497465	70499727	-
C2S51_006107	chr02	KAH6791101.1	70517849	70520074	+
C2S51_006108	chr02	KAH6791102.1	70521644	70525096	+
C2S51_006217	chr02	KAH6791211.1	71994617	71994940	-
C2S51_006320	chr02	KAH6791314.1	73502695	73504332	-
C2S51_006333	chr02	KAH6791327.1	73720768	73722938	+
C2S51_006337	chr02	KAH6791331.1	73778877	73780437	-
C2S51_006415	chr02	KAH6791409.1	74835419	74835856	-
C2S51_006416	chr02	KAH6791410.1	74840121	74840558	-
C2S51_006447	chr02	KAH6791441.1	75180941	75182431	+
C2S51_013271	chr06	KAH6767935.1	26737	31478	-
C2S51_013272	chr06	KAH6767936.1	35500	36012	+
C2S51_013332	chr06	KAH6767996.1	581993	583928	-
C2S51_013421	chr06	KAH6768085.1	1887213	1888604	+
C2S51_013792	chr06	KAH6768456.1	12350487	12352261	-
C2S51_014091	chr06	KAH6768755.1	24414319	24414666	-
C2S51_014138	chr06	KAH6768802.1	28244774	28250049	+
C2S51_014200	chr06	KAH6768864.1	31569197	31571750	+
C2S51_014229	chr06	KAH6768893.1	36855447	36857282	-
C2S51_014255	chr06	KAH6768919.1	39888026	39889028	+
C2S51_014265	chr06	KAH6768929.1	40449099	40450342	+
C2S51_014400	chr06	KAH6769064.1	48279533	48282061	+
C2S51_014401	chr06	KAH6769065.1	48343697	48344305	+
C2S51_014422	chr06	KAH6769086.1	49599171	49607760	-
C2S51_014480	chr06	KAH6769144.1	52562308	52563114	+
C2S51_014512	chr06	KAH6769176.1	54178500	54179622	+
C2S51_014546	chr06	KAH6769210.1	55953920	55954927	-
C2S51_014570	chr06	KAH6769234.1	57338388	57340506	-
C2S51_014607	chr06	KAH6769271.1	58775535	58777230	-
C2S51_014667	chr06	KAH6769331.1	60300032	60302649	-
C2S51_014669	chr06	KAH6769333.1	60586655	60587230	+
C2S51_014700	chr06	KAH6769364.1	61211079	61211850	+
C2S51_014802	chr06	KAH6769466.1	62887785	62888045	-
C2S51_014857	chr06	KAH6769521.1	63696743	63698763	+
C2S51_016559	chr07	KAH6765310.1	63019833	63024295	-
C2S51_018506	chr09	KAH6758271.1	3529402	3531291	+
C2S51_018522	chr09	KAH6758287.1	3983073	3985434	+
C2S51_018572	chr09	KAH6758337.1	6249083	6252564	+
C2S51_018634	chr09	KAH6758399.1	8797364	8801072	+
C2S51_018658	chr09	KAH6758423.1	9699291	9700265	-
C2S51_018660	chr09	KAH6758425.1	9873192	9873947	-
C2S51_018663	chr09	KAH6758428.1	9978329	9978954	+
C2S51_018664	chr09	KAH6758429.1	9981206	9983425	+
C2S51_018666	chr09	KAH6758431.1	9987329	9988060	+
C2S51_018740	chr09	KAH6758505.1	14500233	14503022	+
C2S51_018741	chr09	KAH6758506.1	14503333	14505116	-
C2S51_018758	chr09	KAH6758523.1	15677193	15678393	+
C2S51_018759	chr09	KAH6758524.1	15679016	15679987	-
C2S51_018760	chr09	KAH6758525.1	15685684	15689464	+
C2S51_018761	chr09	KAH6758526.1	15690113	15691963	-
C2S51_018762	chr09	KAH6758527.1	15774402	15775211	-
C2S51_018787	chr09	KAH6758552.1	17337423	17339559	-
C2S51_018788	chr09	KAH6758553.1	17365995	17370266	+
C2S51_018832	chr09	KAH6758597.1	21638680	21644548	+
C2S51_018937	chr09	KAH6758702.1	34756607	34757466	-
C2S51_019163	chr09	KAH6758928.1	48696203	48697502	+
C2S51_019186	chr09	KAH6758951.1	49653393	49656861	-
C2S51_019216	chr09	KAH6758981.1	50887779	50888381	+
C2S51_019267	chr09	KAH6759032.1	52769335	52770693	-
C2S51_019278	chr09	KAH6759043.1	53312299	53314696	+
C2S51_019360	chr09	KAH6759125.1	56472978	56476262	+
C2S51_019438	chr09	KAH6759203.1	58554819	58555328	-
C2S51_019451	chr09	KAH6759216.1	58839455	58839896	+
C2S51_019525	chr09	KAH6759290.1	60170134	60175937	+
C2S51_019551	chr09	KAH6759316.1	60517154	60518015	-
C2S51_021788	chr11	KAH6812770.1	3565483	3566377	-
C2S51_021799	chr11	KAH6812781.1	3853951	3857005	+
C2S51_021805	chr11	KAH6812787.1	4207040	4210638	-
C2S51_021811	chr11	KAH6812793.1	4319808	4321437	+
C2S51_021826	chr11	KAH6812808.1	4892209	4893894	-
C2S51_021835	chr11	KAH6812817.1	5352215	5354259	+
C2S51_021866	chr11	KAH6812848.1	6321492	6324286	-
C2S51_021884	chr11	KAH6812866.1	6896631	6897041	-
C2S51_021916	chr11	KAH6812898.1	8140047	8140889	+
C2S51_021926	chr11	KAH6812908.1	8666229	8669394	-
C2S51_021953	chr11	KAH6812935.1	10720512	10721184	+
C2S51_021954	chr11	KAH6812936.1	10726036	10726747	+
C2S51_021960	chr11	KAH6812942.1	11438648	11439435	+
C2S51_021964	chr11	KAH6812946.1	12477341	12477917	-
C2S51_021983	chr11	KAH6812965.1	14576275	14581624	-
C2S51_022001	chr11	KAH6812983.1	16100362	16101488	-
C2S51_022011	chr11	KAH6812993.1	16923747	16925787	+
C2S51_022059	chr11	KAH6813041.1	19627869	19631496	+
C2S51_022062	chr11	KAH6813044.1	19842900	19844298	-
C2S51_022173	chr11	KAH6813155.1	23344423	23345846	+
C2S51_022273	chr11	KAH6813255.1	26107592	26107978	+
C2S51_022291	chr11	KAH6813273.1	26741559	26741906	-
C2S51_022395	chr11	KAH6813377.1	29316443	29317950	-
C2S51_022466	chr11	KAH6813448.1	31171760	31178382	+
C2S51_022725	chr11	KAH6813707.1	37588521	37589003	+
C2S51_022764	chr11	KAH6813746.1	38891671	38899902	-
C2S51_022798	chr11	KAH6813780.1	39566602	39568478	-
C2S51_022810	chr11	KAH6813792.1	39880174	39881363	+
C2S51_022826	chr11	KAH6813808.1	40201778	40205876	+
C2S51_022870	chr11	KAH6813852.1	40944536	40945347	+
C2S51_022948	chr11	KAH6813930.1	42469862	42470719	+
C2S51_022951	chr11	KAH6813933.1	42575034	42577794	-
C2S51_022977	chr11	KAH6813959.1	43097273	43101022	-
C2S51_023000	chr11	KAH6813982.1	43592601	43611337	+
C2S51_023078	chr11	KAH6814060.1	45828347	45833233	+
C2S51_023117	chr11	KAH6814099.1	46911469	46911813	-
C2S51_023210	chr11	KAH6814192.1	49006844	49007389	+
C2S51_023339	chr11	KAH6814321.1	51449590	51451460	-
C2S51_023340	chr11	KAH6814322.1	51464754	51467553	-
C2S51_023511	chr11	KAH6814493.1	53854562	53857629	+
C2S51_023529	chr11	KAH6814511.1	54126042	54126692	-
C2S51_023649	chr11	KAH6814631.1	56074082	56077151	+
C2S51_023723	chr11	KAH6814705.1	57185224	57187179	-
C2S51_023729	chr11	KAH6814711.1	57317570	57318283	+
C2S51_023835	chr11	KAH6814817.1	58652465	58654234	+
C2S51_023836	chr11	KAH6814818.1	58656431	58659788	-
C2S51_023837	chr11	KAH6814819.1	58685617	58690393	+
C2S51_026341	chr13	KAH6808558.1	6040	6450	+
C2S51_026354	chr13	KAH6808571.1	164753	165304	+
C2S51_026388	chr13	KAH6808605.1	586145	590209	+
C2S51_026504	chr13	KAH6808721.1	2148884	2150723	-
C2S51_026506	chr13	KAH6808723.1	2161001	2164482	-
C2S51_026520	chr13	KAH6808737.1	2724790	2726407	+
C2S51_026682	chr13	KAH6808899.1	5450157	5450781	+
C2S51_026782	chr13	KAH6808999.1	7897712	7898161	-
C2S51_026864	chr13	KAH6809081.1	10757659	10759794	+
C2S51_026880	chr13	KAH6809097.1	11180013	11180162	+
C2S51_026887	chr13	KAH6809104.1	11395742	11399383	+
C2S51_026893	chr13	KAH6809110.1	11604616	11606924	+
C2S51_026910	chr13	KAH6809127.1	12179786	12183451	+
C2S51_026940	chr13	KAH6809157.1	13892096	13893680	-
C2S51_026981	chr13	KAH6809198.1	15079085	15081249	-
C2S51_026990	chr13	KAH6809207.1	15670364	15682665	+
C2S51_027001	chr13	KAH6809218.1	16203047	16209616	+
C2S51_027221	chr13	KAH6809438.1	23419216	23420070	+
C2S51_027722	chr13	KAH6809939.1	43700095	43700390	-
C2S51_027758	chr13	KAH6809975.1	47679993	47680728	-
C2S51_027777	chr13	KAH6809994.1	49937814	49938268	-
C2S51_027778	chr13	KAH6809995.1	49950709	49951039	-
C2S51_027781	chr13	KAH6809998.1	50516889	50518023	-
C2S51_027799	chr13	KAH6810016.1	52055525	52059985	-
C2S51_027807	chr13	KAH6810024.1	52725555	52728318	+
C2S51_027818	chr13	KAH6810035.1	53487334	53488761	-
C2S51_027847	chr13	KAH6810064.1	54378516	54380764	+
C2S51_027858	chr13	KAH6810075.1	54925700	54932498	+
C2S51_027870	chr13	KAH6810087.1	55363963	55365034	+
C2S51_031672	chr16	KAH6803425.1	669976	671681	+
C2S51_031683	chr16	KAH6803436.1	796203	806823	-
C2S51_031728	chr16	KAH6803481.1	1321059	1325105	+
C2S51_031729	chr16	KAH6803482.1	1326138	1329022	-
C2S51_031765	chr16	KAH6803518.1	1958778	1959852	-
C2S51_031876	chr16	KAH6803629.1	3422262	3423119	-
C2S51_032151	chr16	KAH6803904.1	10890708	10892072	+
C2S51_032162	chr16	KAH6803915.1	11998650	12001885	+
C2S51_032231	chr16	KAH6803984.1	14030501	14033007	-
C2S51_032233	chr16	KAH6803986.1	14107427	14109037	+
C2S51_032248	chr16	KAH6804001.1	14559822	14560016	+
C2S51_032304	chr16	KAH6804057.1	16431938	16432288	-
C2S51_032315	chr16	KAH6804068.1	16736869	16737260	-
C2S51_032393	chr16	KAH6804146.1	19918863	19919588	+
C2S51_032438	chr16	KAH6804191.1	22771761	22773217	+
C2S51_032473	chr16	KAH6804226.1	25558814	25560565	+
C2S51_032591	chr16	KAH6804344.1	36448361	36449823	+
C2S51_032631	chr16	KAH6804384.1	39580801	39581250	-
C2S51_032694	chr16	KAH6804447.1	42235507	42237106	-
C2S51_032757	chr16	KAH6804510.1	44661213	44663133	-
C2S51_032758	chr16	KAH6804511.1	44673257	44674718	-
C2S51_032764	chr16	KAH6804517.1	44945351	44945904	-
C2S51_032804	chr16	KAH6804557.1	46475004	46478303	-
C2S51_032805	chr16	KAH6804558.1	46564630	46565584	-
C2S51_032806	chr16	KAH6804559.1	46601511	46602732	-
C2S51_032807	chr16	KAH6804560.1	46820927	46823488	+
C2S51_032808	chr16	KAH6804561.1	46830566	46846338	-
C2S51_032809	chr16	KAH6804562.1	46848572	46849655	-
C2S51_032810	chr16	KAH6804563.1	46851474	46853890	+
C2S51_032929	chr16	KAH6804682.1	50756536	50761726	+
C2S51_033024	chr16	KAH6804777.1	52492388	52495598	-
C2S51_033039	chr17	KAH6801593.1	90947	95576	-
C2S51_033056	chr17	KAH6801610.1	182935	184345	+
C2S51_033061	chr17	KAH6801615.1	280241	280552	-
C2S51_033062	chr17	KAH6801616.1	285441	285925	-
C2S51_033088	chr17	KAH6801642.1	624345	634197	-
C2S51_033117	chr17	KAH6801671.1	1111974	1114569	+
C2S51_033118	chr17	KAH6801672.1	1122028	1126064	-
C2S51_033119	chr17	KAH6801673.1	1128718	1134850	-
C2S51_033120	chr17	KAH6801674.1	1153380	1160624	+
C2S51_033121	chr17	KAH6801675.1	1162174	1164821	+
C2S51_033122	chr17	KAH6801676.1	1165434	1174665	-
C2S51_033190	chr17	KAH6801744.1	3370560	3373406	+
C2S51_033261	chr17	KAH6801815.1	9349754	9350190	+
C2S51_033280	chr17	KAH6801834.1	10201388	10203536	-
C2S51_033330	chr17	KAH6801884.1	11917403	11917774	+
C2S51_033446	chr17	KAH6802000.1	15458054	15458758	-
C2S51_033625	chr17	KAH6802179.1	21920371	21920742	-
C2S51_033656	chr17	KAH6802210.1	23008214	23008534	+
C2S51_033663	chr17	KAH6802217.1	23216612	23217811	+
C2S51_033684	chr17	KAH6802238.1	24151047	24151617	+
C2S51_033770	chr17	KAH6802324.1	27371608	27374062	+
C2S51_033777	chr17	KAH6802331.1	27544799	27546756	+
C2S51_033781	chr17	KAH6802335.1	27589732	27591331	+
C2S51_034045	chr17	KAH6802599.1	34677048	34680629	-
C2S51_034056	chr17	KAH6802610.1	35172727	35175481	+
C2S51_034108	chr17	KAH6802662.1	36720470	36722039	+
C2S51_034170	chr17	KAH6802724.1	38789062	38789487	-
C2S51_034176	chr17	KAH6802730.1	39034163	39034369	-
C2S51_034262	chr17	KAH6802816.1	41421847	41422768	-
C2S51_034279	chr17	KAH6802833.1	41841810	41845557	+
C2S51_034393	chr17	KAH6802947.1	43694509	43696129	-
C2S51_034418	chr17	KAH6802972.1	44199749	44200626	-
C2S51_034564	chr17	KAH6803118.1	47804478	47807154	-
C2S51_034709	chr17	KAH6803263.1	50432860	50434647	-
C2S51_034710	chr17	KAH6803264.1	50436905	50437111	+
C2S51_034768	chr17	KAH6803322.1	51782196	51783131	-
C2S51_034838	chr18	KAH6798354.1	663775	668563	+
C2S51_034859	chr18	KAH6798375.1	1086203	1087498	-
C2S51_034884	chr18	KAH6798400.1	1383314	1384441	+
C2S51_034976	chr18	KAH6798492.1	3057067	3058197	-
C2S51_035014	chr18	KAH6798530.1	4071621	4073070	+
C2S51_035049	chr18	KAH6798565.1	5138226	5141330	-
C2S51_035053	chr18	KAH6798569.1	5417310	5420433	-
C2S51_035057	chr18	KAH6798573.1	5560545	5565616	-
C2S51_035075	chr18	KAH6798591.1	5932898	5935044	-
C2S51_035111	chr18	KAH6798627.1	6587396	6587896	+
C2S51_035113	chr18	KAH6798629.1	6629597	6630133	-
C2S51_035319	chr18	KAH6798835.1	10638021	10640342	+
C2S51_035320	chr18	KAH6798836.1	10666819	10667199	+
C2S51_035324	chr18	KAH6798840.1	11001067	11004525	+
C2S51_035392	chr18	KAH6798908.1	13166924	13167091	+
C2S51_035410	chr18	KAH6798926.1	13697199	13697567	-
C2S51_035418	chr18	KAH6798934.1	13897163	13897709	-
C2S51_035441	chr18	KAH6798957.1	14790317	14790886	-
C2S51_035516	chr18	KAH6799032.1	16821585	16824215	-
C2S51_035530	chr18	KAH6799046.1	17187135	17189167	-
C2S51_035536	chr18	KAH6799052.1	17361875	17365857	+
C2S51_035555	chr18	KAH6799071.1	17951932	17952534	-
C2S51_035722	chr18	KAH6799238.1	22786975	22787332	+
C2S51_035885	chr18	KAH6799401.1	28071327	28071921	-
C2S51_036002	chr18	KAH6799518.1	33638775	33640939	+
C2S51_036030	chr18	KAH6799546.1	35139818	35140967	-
C2S51_036036	chr18	KAH6799552.1	35270870	35273502	+
C2S51_036038	chr18	KAH6799554.1	35641813	35644570	+
C2S51_036066	chr18	KAH6799582.1	38533511	38535423	-
C2S51_036079	chr18	KAH6799595.1	39892142	39894461	-
C2S51_036119	chr18	KAH6799635.1	44458842	44459207	+
C2S51_036171	chr18	KAH6799687.1	46435598	46438352	+
C2S51_036172	chr18	KAH6799688.1	46436597	46437355	+
C2S51_036173	chr18	KAH6799689.1	46446238	46446950	+
C2S51_036174	chr18	KAH6799690.1	46456344	46458401	+
C2S51_036181	chr18	KAH6799697.1	46614465	46615245	+
C2S51_036182	chr18	KAH6799698.1	46617231	46624759	+
C2S51_036183	chr18	KAH6799699.1	46628288	46635666	+
C2S51_036184	chr18	KAH6799700.1	46637874	46639463	+
C2S51_036185	chr18	KAH6799701.1	46642936	46645209	+
C2S51_036186	chr18	KAH6799702.1	46648480	46648908	-
C2S51_036187	chr18	KAH6799703.1	46651763	46652067	-
C2S51_036188	chr18	KAH6799704.1	46653741	46658381	-
C2S51_036198	chr18	KAH6799714.1	47206315	47210214	-
C2S51_036259	chr18	KAH6799775.1	49012943	49013371	+
C2S51_036275	chr19	KAH6795289.1	171247	171567	+
C2S51_036297	chr19	KAH6795311.1	415922	419601	+
C2S51_036392	chr19	KAH6795406.1	1519817	1520326	+
C2S51_036622	chr19	KAH6795636.1	6612179	6614496	+
C2S51_036623	chr19	KAH6795637.1	6615037	6616005	-
C2S51_036624	chr19	KAH6795638.1	6616561	6619736	-
C2S51_036625	chr19	KAH6795639.1	6623822	6629214	-
C2S51_036640	chr19	KAH6795654.1	6952121	6952952	+
C2S51_036705	chr19	KAH6795719.1	8892057	8895208	-
C2S51_036988	chr19	KAH6796002.1	20741990	20743377	+
C2S51_037136	chr19	KAH6796150.1	25997035	26001806	+
C2S51_037251	chr19	KAH6796265.1	32999554	33001816	-
C2S51_037265	chr19	KAH6796279.1	34639965	34642913	-
C2S51_037266	chr19	KAH6796280.1	34648246	34653579	-
C2S51_037267	chr19	KAH6796281.1	34762873	34763646	+
C2S51_037272	chr19	KAH6796286.1	35531295	35533642	+
C2S51_037337	chr19	KAH6796351.1	41668707	41669533	+
C2S51_037351	chr19	KAH6796365.1	42138087	42138864	+
C2S51_037384	chr19	KAH6796398.1	45031251	45031925	+
C2S51_037408	chr19	KAH6796422.1	46584819	46589628	+
C2S51_037411	chr19	KAH6796425.1	46701492	46702866	+
C2S51_037413	chr19	KAH6796427.1	46792310	46793742	+
