# Supplementary material for: Exploration of the Donors and Specific Genes of B Subgenome in Perilla frutescens Based on Genomic Analysis
Source: Plants (Basel). 2025 Dec 4;14(23):3698. doi: 10.3390/plants14233698 (PMC12694425; doi:10.3390/plants14233698)
Supplement: Supplementary file 1 [file plants-14-03698-s001.zip › TableS2.xlsx]

## Sheet: gongyouBBspecificgene_anno
Table S2. Annotation of "BB progenitor-specific genes" through the Uniprot database based on homologous genes.
ProteinID	UniProtID of homologous gene	Gene symbol of homologous gene	Identity(%)	Species	Description in UniProt	Group
KAH6758140.1	-	-		-	-	-
KAH6758287.1	Q9C646	RXW24L	28.3	Arabidopsis thaliana	Potential disease resistance protein (Arabidopsis thaliana)	Disease and stress resistance
KAH6758552.1	-	-		-	-	-
KAH6759316.1	Q93V51	PSE1	38	Arabidopsis thaliana	Functions in nuclear protein import as nuclear transport receptor. Serves as receptor for classical and arginine/glycine-rich nuclear localization signals (cNLS and rg-NLS) in cargo substrates (PubMed:15367670). Its predominant cargo substrate seems to be ribosomal proteins and ribosome biogenesis trans- and cis-acting factors (PubMed:15367670, PubMed:9182759, PubMed:9321403). Required for nuclea…	Others
KAH6767935.1	Q9ZUZ2	CRK3	61.7	Arabidopsis thaliana	Ser/Thr-kinase component of cyclin D-CDK4 (DC) complexes that phosphorylate and inhibit members of the retinoblastoma (RB) protein family including RB1 and regulate the cell-cycle during G(1)/S transition. Phosphorylation of RB1 allows dissociation of the transcription factor E2F from the RB/E2F complexes and the subsequent transcription of E2F target genes which are responsible for the progressi…	Others
KAH6767936.1	O31633	yjcK	30.5	Bacillus subtilis (strain 168)	Probable N-terminal protein acetyltransferase (Bacillus subtilis (strain 168))	Protein metabolism
KAH6767996.1	Q9FLS0	At5g07610	26.5	Arabidopsis thaliana	-	-
KAH6768085.1	A0A0S1TQ04	CYP71BE52	58.1	Salvia pomifera	Monooxygenase involved in the biosynthesis of labdane-related diterpenes natural products (PubMed:26976595). Catalyzes the oxidation of ferruginol to produce salviol (PubMed:26976595). Salviol is an intermediate in the biosynthesis of carnosate, a potent antioxidant (PubMed:26976595) (Salvia pomifera)	Secondary metabolism
KAH6768802.1	-	-		-	-	-
KAH6768919.1	Q9FXB6	LIP4	46.4	Arabidopsis thaliana	Secreted lipase that hydrolyzes acylglycerol lipids such as triacylglycerols and consequently releases free fatty acid (PubMed:31860440). Can hydrolyze 4-nitrophenyl palmitate to release 4-nitrophenol and palmitoic acid (PubMed:31860440). Due to an absence of fatty acid synthase genes in Malassezia species, secretory lipases are essential for the yeast to generate free fatty acids from degradatio…	Disease and stress resistance
KAH6769064.1	O64624	At2g18940	50	Arabidopsis thaliana	-	-
KAH6769065.1	-	-		-	-	-
KAH6769176.1	Q6VMW2	OMT1A	69.9	Mentha piperita	Flavonoid 7-O-methyltransferase involved in the biosynthesis of polymethoxylated flavonoids natural products such as pebrellin, aroma compounds which contribute to the flavor of peppermint, and exhibit pharmacological activities such as anti-allergic, anti-oxidant, antibacterial, anti-proliferative, and anti-inflammatory effects (PubMed:14697269). Catalyzes S-adenosylmethionine-dependent regiosel…	Secondary metabolism
KAH6769210.1	Q93V51	PSE1	37.7	Arabidopsis thaliana	Functions in nuclear protein import as nuclear transport receptor. Serves as receptor for classical and arginine/glycine-rich nuclear localization signals (cNLS and rg-NLS) in cargo substrates (PubMed:15367670). Its predominant cargo substrate seems to be ribosomal proteins and ribosome biogenesis trans- and cis-acting factors (PubMed:15367670, PubMed:9182759, PubMed:9321403). Required for nuclea…	Others
KAH6788332.1	-	-		-	-	-
KAH6788354.1	A0A2Z5D850	CYP71AZ3	51	Pastinaca sativa	Involved in the biosynthesis of coumarins and furanocoumarins (FCs), natural products required for defense responses against attacks by predators with potential medical and agroindustrial usages such as anticoagulant, rodenticide and artificial vanilla substitutes (PubMed:29971079). Able to catalyze the hydroxylation of esculetin to produce 6,7,8-trihydroxycoumarin (PubMed:29971079) (Pastinaca sa…	Secondary metabolism
KAH6788450.1	Q8W474	At1g58390	24.5	Arabidopsis thaliana	Possible disease resistance protein (Arabidopsis thaliana)	Disease and stress resistance
KAH6788468.1	Q60CZ8	R1A-10	32.7	Solanum demissum	Confers resistance to late blight (Phytophthora infestans) races carrying the avirulence gene Avr1. Resistance proteins guard the plant against pathogens that contain an appropriate avirulence protein via an indirect interaction with this avirulence protein. That triggers a defense system including the hypersensitive response, which restricts the pathogen growth (Solanum demissum)	Disease and stress resistance
KAH6788476.1	K0I7Q2	FOMT3	49.1	Ocimum basilicum	Flavonoid 4-O-methyltransferase involved in the biosynthesis of polymethoxylated flavonoids natural products such as nevadensin and salvigenin, aroma compounds which contribute to the flavor of sweet basil, and exhibit pharmacological activities such as anti-allergic, anti-oxidant, antibacterial, anti-proliferative, and anti-inflammatory effects (PubMed:22923679). Catalyzes S-adenosylmethionine-d…	Secondary metabolism
KAH6788477.1	Q6TXD2	5MAT2	37.9	Salvia splendens	-	-
KAH6788965.1	-	-		-	-	-
KAH6789194.1	-	-		-	-	-
KAH6789321.1	Q9SW27	MUB3	64.5	Arabidopsis thaliana	Functions in chloroplast biogenesis and chloroplast division. Required for plastid development during embryogenesis (PubMed:24964212). Might be involved in chaperone functions or play a structural role in the thylakoid FtsH complex (PubMed:12185496) (Arabidopsis thaliana)	Others
KAH6789932.1	A6XH06	SabS1	52.8	Salvia pomifera	Monoterpene synthase (TPS) involved in the biosynthesis of monoterpene natural products, components of the chemical defense arsenal (PubMed:17557809). Catalyzes the conversion of (2E)-geranyl diphosphate (GPP) into sabinene, and, as minor products, myrcene (PubMed:17557809) (Salvia pomifera)	Secondary metabolism
KAH6789947.1	-	-		-	-	-
KAH6790495.1	Q8L6Y7	At2g38420	38.8	Arabidopsis thaliana	-	-
KAH6791073.1	Q9S745	PAD4	35	Arabidopsis thaliana	Catalyzes the citrullination/deimination of arginine residues of proteins such as histones, thereby playing a key role in histone code and regulation of stem cell maintenance (PubMed:15339660, PubMed:15345777, PubMed:16567635, PubMed:21245532). Citrullinates histone H1 at Arg-54 (to form H1R54ci), histone H3 at Arg-2, Arg-8, Arg-17 and/or Arg-26 (to form H3R2ci, H3R8ci, H3R17ci, H3R26ci, respecti…	Protein metabolism
KAH6791099.1	Q9LSP0	PER29	40.8	Arabidopsis thaliana	Removal of H(2)O(2), oxidation of toxic reductants, biosynthesis and degradation of lignin, suberization, auxin catabolism, response to environmental stresses such as wounding, pathogen attack and oxidative stress. These functions might be dependent on each isozyme/isoform in each plant tissue (Arabidopsis thaliana)	Disease and stress resistance
KAH6791314.1	Q10EJ2	Os03g0767900	65.3	Oryza sativa subsp. Japonica	-	-
KAH6791441.1	Q9SZ46	CYP82C4	49.9	Arabidopsis thaliana	Can hydroxylate xanthotoxin (8-methoxypsoralen) to form 5-hydroxyxanthotoxin (5-hydroxy-8-methoxypsoralen) in vivo and in vitro (PubMed:18291319). Involved in the early iron deficiency response, possibly through an IDE1-like mediated pathway (PubMed:21315474). Involved in the pathway of sideretin biosynthesis from feruloyl CoA, a redox-active catecholic metabolite exuded by roots in response to i…	Others
KAH6796265.1	A0A2K9RG08	CYP76BK1	38.5	Vitex agnus-castus	Involved in the biosynthesis of labdane-type diterpenoid including cleroda-dienols, and peregrinol lactones and furan derivatives, dopaminergic diterpenoids that can bind to dopamine receptors in the human pituitary gland, have probably ability to lower prolactin levels, and are used to treat menstrual cycle disorders (e.g. premenstrual syndrome and mastodynia) (Probable). Cytochrome P450 catalyz…	Secondary metabolism
KAH6796286.1	Q93Z16	RPN2	36.7	Arabidopsis thaliana	Subunit of the oligosaccharyl transferase (OST) complex that catalyzes the initial transfer of a defined glycan (Glc(3)Man(9)GlcNAc(2) in eukaryotes) from the lipid carrier dolichol-pyrophosphate to an asparagine residue within an Asn-X-Ser/Thr consensus motif in nascent polypeptide chains, the first step in protein N-glycosylation (PubMed:31831667). N-glycosylation occurs cotranslationally and t…	Others
KAH6798375.1	-	-		-	-	-
KAH6798530.1	A0A2Z5D850	CYP71AZ3	48	Pastinaca sativa	Involved in the biosynthesis of coumarins and furanocoumarins (FCs), natural products required for defense responses against attacks by predators with potential medical and agroindustrial usages such as anticoagulant, rodenticide and artificial vanilla substitutes (PubMed:29971079). Able to catalyze the hydroxylation of esculetin to produce 6,7,8-trihydroxycoumarin (PubMed:29971079) (Pastinaca sa…	Secondary metabolism
KAH6798573.1	Q8LGU1	ABCC8	60.9	Arabidopsis thaliana	Acts in the modification of cell walls via demethylesterification of cell wall pectin (Arabidopsis thaliana)	Primary metabolism
KAH6798591.1	A0A2Z5D850	CYP71AZ3	50.1	Pastinaca sativa	Involved in the biosynthesis of coumarins and furanocoumarins (FCs), natural products required for defense responses against attacks by predators with potential medical and agroindustrial usages such as anticoagulant, rodenticide and artificial vanilla substitutes (PubMed:29971079). Able to catalyze the hydroxylation of esculetin to produce 6,7,8-trihydroxycoumarin (PubMed:29971079) (Pastinaca sa…	Secondary metabolism
KAH6798627.1	-	-		-	-	-
KAH6798836.1	-	-		-	-	-
KAH6798934.1	-	-		-	-	-
KAH6798957.1	-	-		-	-	-
KAH6799032.1	Q9LV10	NPF2.11	59.5	Arabidopsis thaliana	High-affinity, proton-dependent glucosinolate-specific transporter. Involved in apoplasmic phloem-loading of glucosinolates and in bidirectional long-distance transport of aliphatic but not indole glucosinolates. May be involved in removal of glucosinolates from the xylem in roots (Arabidopsis thaliana)	Primary metabolism
KAH6799238.1	F4HPH1	DTX22	50	Arabidopsis thaliana	-	-
KAH6799595.1	A0A068Q5V6	CYP71AU50	57.2	Prunus mume	-	-
KAH6799689.1	Q8RYD6	DPBF2	38.7	Arabidopsis thaliana	Could participate in abscisic acid-regulated gene expression during seed development (Arabidopsis thaliana)	Environmental adaptation
KAH6801593.1	-	-		-	-	-
KAH6801642.1	-	-		-	-	-
KAH6801676.1	-	-		-	-	-
KAH6801834.1	P52410	KAS1	65.1	Arabidopsis thaliana	Catalyzes the condensation reaction of fatty acid synthesis by the addition to an acyl acceptor of two carbons from malonyl-ACP. Specific for elongation from C-10 to unsaturated C-16 and C-18 fatty acids (By similarity) (Arabidopsis thaliana)	Primary metabolism
KAH6802217.1	Q9SMC2	ILVH	72.4	Nicotiana plumbaginifolia	-	-
KAH6802335.1	A0A1D6HSP4	CYP92C5	35.9	Zea mays	Involved in the biosynthesis of homoterpenes, attractants of herbivores parasitoids and predators (e.g. predatory mites and parasitoid wasps) (By similarity). Component of the volatile terpenes biosynthesis pathways (PubMed:30187155). Converts mainly nerolidol to dimethylnonatriene (DMNT) and, to a lower extent, geranyllinalool to trimethyltridecatetraene (TMTT) (PubMed:27662898) (Zea mays)	Secondary metabolism
KAH6802833.1	-	-		-	-	-
KAH6803118.1	Q8VYZ3	PME53	66.3	Arabidopsis thaliana	Acts in the modification of cell walls via demethylesterification of cell wall pectin (Arabidopsis thaliana)	Others
KAH6803425.1	-	-		-	-	-
KAH6803629.1	-	-		-	-	-
KAH6803986.1	-	-		-	-	-
KAH6804057.1	-	-		-	-	-
KAH6804344.1	-	-		-	-	-
KAH6804384.1	-	-		-	-	-
KAH6804511.1	-	-		-	-	-
KAH6804517.1	-	-		-	-	-
KAH6804682.1	-	-		-	-	-
KAH6804777.1	-	-		-	-	-
KAH6808723.1	Q39008	MEKK1	62.6	Arabidopsis thaliana	Component of a protein kinase signal transduction cascade (PubMed:9808624). Activates the ERK and JNK kinase pathways by phosphorylation of MAP2K1 and MAP2K4 (PubMed:9808624). May phosphorylate the MAPK8/JNK1 kinase (PubMed:17761173). Activates CHUK and IKBKB, the central protein kinases of the NF-kappa-B pathway (PubMed:9808624) (Homo sapiens)	Protein metabolism
KAH6808999.1	Q7Y0V7	ROC6	45.7	Oryza sativa subsp. Japonica	PPIases accelerate the folding of proteins. It catalyzes the cis-trans isomerization of proline imidic peptide bonds in oligopeptides (Arabidopsis thaliana)	Protein metabolism
KAH6809097.1	-	-		-	-	-
KAH6809127.1	P19848	UBIQ	88.4	Coprinellus congregatus	-	-
KAH6809198.1	Q6K8R2	Cht6	57.1	Oryza sativa subsp. Japonica	May function in reproductive organs during embryogenesis and seed maturation (Oryza sativa subsp. japonica)	Environmental adaptation
KAH6809207.1	O15050	TRANK1	28.1		-	-
KAH6809994.1	-	-		-	-	-
KAH6809995.1	-	-		-	-	-
KAH6810024.1	O82191	NADP-ME1	75.6	Arabidopsis thaliana	-	-
KAH6810087.1	-	-		-	-	-
KAH6812781.1	P0CI03	NPF5.6	27.6	Arabidopsis thaliana	-	-
KAH6812817.1	-	-		-	-	-
KAH6812848.1	P93604	LRK10	52.4	Triticum aestivum	-	-
KAH6812983.1	Q9FLU7	PP2B12	33.3	Arabidopsis thaliana	-	-
KAH6813044.1	-	-		-	-	-
KAH6813155.1	Q9LEX0	PP2A13	59.2	Arabidopsis thaliana	Component of SCF(ASK-cullin-F-box) E3 ubiquitin ligase complexes, which may mediate the ubiquitination and subsequent proteasomal degradation of target proteins (Arabidopsis thaliana)	Protein metabolism
KAH6813448.1	Q84WT5	At4g33820	40.9	Arabidopsis thaliana	Binds to and hydrolyzes insoluble and soluble xylan substrates (Arabidopsis thaliana)	Others
KAH6813808.1	O22799	At2g33490	41.3	Arabidopsis thaliana	-	-
KAH6814099.1	-	-		-	-	-
KAH6814192.1	-	-		-	-	-
KAH6814321.1	Q9SRV1	BPM4	57.3	Arabidopsis thaliana	May act as a substrate-specific adapter of an E3 ubiquitin-protein ligase complex (CUL3-RBX1-BTB) which mediates the ubiquitination and subsequent proteasomal degradation of target proteins (Arabidopsis thaliana)	Protein metabolism
KAH6814322.1	Q9SRV1	BPM4	56.8	Arabidopsis thaliana	May act as a substrate-specific adapter of an E3 ubiquitin-protein ligase complex (CUL3-RBX1-BTB) which mediates the ubiquitination and subsequent proteasomal degradation of target proteins (Arabidopsis thaliana)	Protein metabolism
KAH6814511.1	-	-		-	-	-
KAH6817995.1	Q05728	PUR5	83.7	Arabidopsis thaliana	Catalyzes the conversion of inosine 5-phosphate (IMP) to xanthosine 5-phosphate (XMP), the first committed and rate-limiting step in the de novo synthesis of guanine nucleotides, and therefore plays an important role in the regulation of cell growth. In contrast to the other IMPDH alleles IMD3 and IMD4, the enzymatic activity of IMD2 seems to be intrinsically drug resistant (Saccharomyces cerevis…	Environmental adaptation
KAH6817998.1	Q5M8G6	impact-A	23.4	Xenopus tropicalis	Translational regulator that ensures constant high levels of translation upon a variety of stress conditions, such as amino acid starvation, UV-C irradiation, proteasome inhibitor treatment and glucose deprivation. Plays a role as a negative regulator of the EIF2AK4/GCN2 kinase activity; impairs GCN1-mediated EIF2AK4/GCN2 activation, and hence EIF2AK4/GCN2-mediated eIF-2-alpha phosphorylation and…	Disease and stress resistance
KAH6818178.1	-	-		-	-	-
KAH6818180.1	Q50EK1	CYP716B1	39.5	Picea sitchensis	-	-
KAH6818437.1	Q28CY2	eif3g	34.4	Xenopus tropicalis	RNA-binding component of the eukaryotic translation initiation factor 3 (eIF-3) complex, which is required for several steps in the initiation of protein synthesis (PubMed:17581632, PubMed:25849773, PubMed:27462815). The eIF-3 complex associates with the 40S ribosome and facilitates the recruitment of eIF-1, eIF-1A, eIF-2:GTP:methionyl-tRNAi and eIF-5 to form the 43S pre-initiation complex (43S P…	Protein metabolism

## Sheet: 比例作图
group	number	percent
Disease and stress resistance	6
Secondary metabolism	9
Protein metabolism	8
Primary metabolism	3
Environmental adaptation	3
Others	8
No annotation	53
Annotated	37
group	Disease and stress resistance	Secondary metabolism	Protein metabolism	Primary metabolism	Environmental adaptation	Others	Annotated	No annotation
g2	0	0	0	0	0	0	37	53
g1	6	9	8	3	3	8	0	0
